# Supplementary material for: Long-Term Impact of Chronic Obstructive Pulmonary Disease and Atrial Fibrillation on Post-Acute Myocardial Infarction Long-Term All-Cause Mortality: Insights from the SAMI III Project
Source: J Clin Med. 2025 Aug 21;14(16):5907. doi: 10.3390/jcm14165907 (PMC12387317; doi:10.3390/jcm14165907)
Supplement: Supplementary file 1 [file jcm-14-05907-s001.zip]

Archive with 1 entries (1 files):
- jcm-3802201-supplementary.pdf
